# Supplementary material for: Nucleotidyltransferase toxin MenT extends aminoacyl acceptor ends of serine tRNAs to control Mycobacterium tuberculosis growth
Source: Nat Commun. 2024 Nov 6;15:9596. doi: 10.1038/s41467-024-53931-w (PMC11541572; doi:10.1038/s41467-024-53931-w)
Supplement: Supplementary file 4 — Supplementary Data 1 [file 41467_2024_53931_MOESM4_ESM.xlsx]

## Sheet: Feuil1
List of primers and sequences used in this work
Gene name	Primers	Primer sequence (5′ to 3′)
pET15b-MenT3	Rv1045 NdeI-For	ttcatatgaccaagccctattcgtcgc
	Rv1045 BamHI-Rev	ttggatcctcatcttttcgtcgcccga
pET20b-mtbRpH	Rv1340 NdeI-For	ttcatatgtccaagcgagaagacggc
	Rv1340 XhoI-Rev	ttctcgagggtgccaaacgccttcggc
pGMC-MenT3	RV1045 In-Fusion-For	gaagacaggctgcccatgaccaagccctattcgtc
	RV1045 In-Fusion-Rev	tgtataataaagttgttatcttttcgtcgcccgat
pLAM-MenA3	RV1044 NdeI-For	ttgaattccatatgttgtgtgcaaaaccgtatct
	RV1044 EcoRI-Rev	ttgaattcttacgccgatgctcgcttcg
pLAM-RpH	MSMEG_4901 NdeI-For	ttcatatgtccagacgagaagacgggc
	MSMEG_4901 EcoRI-Rev	ttgaattctcagcttccgaacgcctttttc
pLAM-PcnA	MSMEG_6926 NdeI-For	ttcatatgcccgaagctgctgctactgc
	MSMEG_6926 EcoRI-Rev	ttgaattcttagcctctcgcgttccacc
pLAM- PcnA DLD (59-61)-AAA	MSMEG_6926 DLD-AAA-For	cagcgcagcagcattcaccaccgacgcccgc
	MSMEG_6926 DLD-AAA-Rev	aatgctgctgcgctgttctcggtgagcctgc
pETDuet-1-mtbPcnA	Rv3907c In-Fusion-For	catcaccacagccagccggaagccgtccaggaagc
	Rv3907c In-Fusion-Rev	tgcggccgcaagcttttagcggttcccccgtgattt
pUC57-T7-Met-2+variable loop of Ser-4-HDV	Met2insertvariloop-Ser4F	gacggctaacaccgtctcgccggttcgagtccgg
	Met2insertvariloop-Ser4R	acggtgttagccgtctaacgattatgagtcgttcgc
pUC57-T7-Ser-4∆variable loop-HDV	Ser4 variloop delFor	agcgagagccgggggttcaaatccctcc
	Ser4 variloop deleRev	cccccggctctcgctttcaaggcgagtgc
tRNA primers
Mtb tRNA His	Mtb tRNA His For	attaatacgactcactataggtgagtgtagttcagttggt
	Mtb tRNA His Rev	tggggtgagtgacgggactc
Mtb tRNA Leu-3	Mtb tRNA Leu-3 For	attaatacgactcactataggtccgagtggcggaatggcagacgcgcta
	Mtb tRNA Leu-3 Rev	tggtgtccgaggggggactt
Mtb tRNA Met-2	Mtb tRNA Met-2 For	attaatacgactcactatagggcgatgtagctcagtcggttagagcga
	Mtb tRNA Met-2 Rev	tggtagcgatggccggactcgaa
Mtb tRNA Ser-4	Mtb tRNA Ser-4 For	attaatacgactcactatagggtggcgtggcagagcggcctaat
	Mtb tRNA Ser-1/4 Rev	tggcggtggcggagggattt
T7-tRNA	T7-For	attaatacgactcactat
	HDV-Rev	aaacgacggccagtgccaag
	HDV short-Rev	cttctcccttagcctaccg
pUC57-T7-Met-2+variable loop of Ser-4-HDV
	Met2insertvariloop-Ser4F	gacggctaacaccgtctcgccggttcgagtccgg
	Met2insertvariloop-Ser4R	acggtgttagccgtctaacgattatgagtcgttcgc
pUC57-T7-Ser-4∆variable loop-HDV	Ser4 variloop ∆For	agcgagagccgggggttcaaatccctcc
	Ser4 variloop ∆Rev	cccccggctctcgctttcaaggcgagtgc
pUC57-T7-Ser-4∆CA in VL-HDV	Ser4 variloop ∆CA For	acggctaaccgtccgggggttcaaatc
	Ser4 variloop ∆CA Rev	cggacggttagccgtctctcgctttcaagg
pUC57-T7-Ser-4∆CA and G-C pair in VL-HDV	Ser4 variloop ∆CA GC For	gagacgctaacgtccgggggttcaaatcc
	Ser4 variloop ∆CA GC Rev	ggacgttagcgtctctcgctttcaaggc
pUC57-T7-Ser-4∆CA, G-C and G-C pair in VL-HDV	Ser4 variloop ∆CA GC GC For	agagacctaagtccgggggttcaaatcc
	Ser4 variloop ∆CA GC GC Rev	cggacttaggtctctcgctttcaaggc
pUC57-T7-Ser-4∆CA C-G, G-C and G-C pair in VL-HDV	Ser4 variloop ∆CA GC GC CG For	gagagactaatccgggggttcaaatccct
	Ser4 variloop ∆CA GC GC CG Rev	ccggattagtctctcgctttcaaggcgagt
pUC57-T7-Ser-4+GU -HDV	Ser4 +GU For	accgtccgtgggggttcaaatccctccgc
	Ser4 +GU Rev	acccccacggacggtgttagccgtctctcg
pUC57-T7-Leu-3∆GU -HDV	Leu-3∆GU For	taatgggcgggggttcaagtcccccc
	Leu-3∆GU Rev	aacccccgcccattagtagggcactagc
pUC57-T7-Ser-4∆A-HDV
	Ser4CCA∆A For	ccaccgccgggtcggcatggcatctcc
	Ser4CCA∆A Rev	ccgacccggcggtggcggagggatttg
pUC57-T7-Ser-4∆CA-HDV	Ser4CCA∆CA For	gccaccgcgggtcggcatggcatctc
	Ser4CCA∆CA Rev	ccgacccgcggtggcggagggatttg
pUC57-T7-Ser-4∆CCA-HDV	Ser4∆CCA For	cgccaccggggtcggcatggcatctc
	Ser4∆CCA Rev	ccgaccccggtggcggagggatttg
Northern blot
	Ser-3-probe	ttccaggcgagcgccataggcc
Sequences of T7-tRNA-HDV constructs
T7-Met-2-HDV
attaatacgactcactataggcgatgtagctcagtcggttagagcgaacgactcataatcgttaggtcgccggttcgagtccggccatcgctaccagggtcggcatggcatctccacctcctcgcggtccgacctgggctacttcggtaggctaagggagaagcttggcactggccgtcgttt
T7-Met-2+variable loop of Ser-4-HDV
attaatacgactcactataggcgatgtagctcagtcggttagagcgaacgactcataatcgttagacggctaacaccgtctcgccggttcgagtccggccatcgctaccagggtcggcatggcatctccacctcctcgcggtccgacctgggctacttcggtaggctaagggagaag
T7-Ser-4-HDV
attaatacgactcactataggtggcgtggcagagcggcctaatgcactcgccttgaaagcgagagacggctaacaccgtccgggggttcaaatccctccgccaccgccagggtcggcatggcatctccacctcctcgcggtccgacctgggctacttcggtaggctaagggagaag
T7-Ser-4∆variable loop-HDV
attaatacgactcactataggtggcgtggcagagcggcctaatgcactcgccttgaaagcgagagccgggggttcaaatccctccgccaccgccagggtcggcatggcatctccacctcctcgcggtccgacctgggctacttcggtaggctaagggagaag
T7-His-HDV
attaatacgactcactatagtgagtgtagttcagttggtagagcaccaggttgtgatcctgggtgtcgcgggttcgagtcccgtcactcaccccagggtcggcatggcatctccacctcctcgcggtccgacctgggctacttcggtaggctaagggagaagcttggcactggccgtcgttt
T7-Leu-3-HDV
attaatacgactcactatagtccgagtggcggaatggcagacgcgctagcttgaggtgctagtgccctactaatgggcgtgggggttcaagtcccccctcggacaccagggtcggcatggcatctccacctcctcgcggtccgacctgggctacttcggtaggctaagggagaag
RNA Seq primers
Adaptor	3p-v4	Phosphate-gtatctnnnnnnnnnnnnnnnTGAGcctcggttggtgccg-/SpacerC3/
Barcode	D6A	ctctttccctacacgacgctcttccgatctntacacggcaccaaccgagg
	D6B	ctctttccctacacgacgctcttccgatctngtatcggcaccaaccgagg
	D6C	ctctttccctacacgacgctcttccgatctncgtccggcaccaaccgagg
	D6D	ctctttccctacacgacgctcttccgatctnaagtcggcaccaaccgagg
	D6E	ctctttccctacacgacgctcttccgatctnacaccggcaccaaccgagg
	D6F	ctctttccctacacgacgctcttccgatctnggtacggcaccaaccgagg
	D6H	ctctttccctacacgacgctcttccgatctntcggcggcaccaaccgagg
	D6I	ctctttccctacacgacgctcttccgatctncaagcggcaccaaccgagg
	D6J	ctctttccctacacgacgctcttccgatctnttgacggcaccaaccgagg
	D6K	ctctttccctacacgacgctcttccgatctngctgcggcaccaaccgagg
	D6L	ctctttccctacacgacgctcttccgatctnccgacggcaccaaccgagg
	D6M	ctctttccctacacgacgctcttccgatctnctcgcggcaccaaccgagg
	D6N	ctctttccctacacgacgctcttccgatctnaggacggcaccaaccgagg
	D6O	ctctttccctacacgacgctcttccgatctnattgcggcaccaaccgagg
	D6P	ctctttccctacacgacgctcttccgatctngacgcggcaccaaccgagg
	D6Q	ctctttccctacacgacgctcttccgatctntgttcggcaccaaccgagg
	D6R	ctctttccctacacgacgctcttccgatctngcaacggcaccaaccgagg
	D6S	ctctttccctacacgacgctcttccgatctntcgtcggcaccaaccgagg
PCR	EMOTE-B_i7RPI7_GATCTG	caagcagaagacggcatacgagatgatctggtgactggagttcagacgtgtgc
	EMOTE-B_i7RPI1_CGTGAT	caagcagaagacggcatacgagatcgtgatgtgactggagttcagacgtgtgc
	tRNAs oligoFor mix for Mtb and M. smeg
	Ala tRNA seqFw	ctggagttcagacgtgtgctcttccgatct ggggctatggcgcagttggta
	Asn- Asp- Phe-Trp tRNA seqFw	ctggagttcagacgtgtgctcttccgatct gtagctcaattggcaagagc
	Cys tRNA seqFw	ctggagttcagacgtgtgctcttccgatct gtggccgagtggtgaggca
	Gln tRNA seqFw	ctggagttcagacgtgtgctcttccgatctaattggcaacacagctgatt
	Glu tRNA seqFw	ctggagttcagacgtgtgctcttccgatctcccccatcgtctagtggcct
	LeuCAG GAG TAG tRNA seqFw	ctggagttcagacgtgtgctcttccgatctgtggcggaatggcagacgcg
	LeuCAA TAA tRNA seqFw	ctggagttcagacgtgtgctcttccgatctcgtatcccaactggcagagg
	Lys tRNA seqFw	ctggagttcagacgtgtgctcttccgatctgttagctcagttggtagagc
	Met tRNA seqFw	ctggagttcagacgtgtgctcttccgatctgttagatcggcgggctcata
	Pro tRNA seqFw	ctggagttcagacgtgtgctcttccgatctcgggctgtggcgcagcttgg
	Sec tRNA seqFw	ctggagttcagacgtgtgctcttccgatctggaggcgtatccggtctggt
	SerGGA CGA TGA tRNA seqFw	ctggagttcagacgtgtgctcttccgatctagtggcctaaggcgctcgcct
	SerGCT Tyr tRNA seqFw	ctggagttcagacgtgtgctcttccgatctggaggcttgcccgagcggcc
	Thr tRNA seqFw	ctggagttcagacgtgtgctcttccgatctcttagctcagtcggcagagc
	Val tRNA seqFw	ctggagttcagacgtgtgctcttccgatctcgagtagctcagcgggagagc
	Arg tRNA seqFw	ctggagttcagacgtgtgctcttccgatctgcccccgtagctcaggggat
	Gly His tRNAs seqFw	ctggagttcagacgtgtgctcttccgatctgcgggcgtagctcaatggta
	Ile tRNAs seqFw	ctggagttcagacgtgtgctcttccgatctgggcctatagctcaggcggt
	Met-2 tRNA seqFw	ctggagttcagacgtgtgctcttccgatct ggcgatgtagctcagtcggt
	Ser-1/4 tRNA seqFw	ctggagttcagacgtgtgctcttccgatctggtggcgtggcagagcggcc
	tmRNA seqFw	ctggagttcagacgtgtgctcttccgatctttgagggaatgccgtagga
	A-PE-PCR10	aatgatacggcgaccaccgagatctacactctttccctacacgacg
RNA-Seq read structure
Position 1: random nucleotide
Position 2-5: RNA-Seq Barcode specific sequence from primer D6E, D6F, D6O, ..., in capital in the Barcode sequences
Position 6-24: sequence resulting from RNA-Seq Adaptor ligation i.e., end of Barcode (in italic in the Barcode sequence) followed by CTAC, the reverse complement of Adaptor (TGAG in capital in the Adaptor sequence)
Position 25-39: Unique Molecule Identifier (UMI) for PCR duplicate removal, underlined in the Adaptor sequence
Position 40-45: end of Adaptor reverse complement, agacat, in the RNA-Seq read (gtatct beginning of Adaptor in bold)
Position 46-150: reverse complement of the tRNA 3’-end sequence
